# Supplementary material for: Integrating Mathematics into Prenatal Diagnosis—Different Phenotypes of Complex Ventral Wall Malformations Determined by Hierarchical Clustering
Source: J Clin Med. 2026 Feb 8;15(4):1343. doi: 10.3390/jcm15041343 (PMC12941328; doi:10.3390/jcm15041343)
Supplement: Supplementary file 1 [file jcm-15-01343-s001.zip]

Archive with 1 entries (1 files):
- jcm-3942053-supplementary.pdf
